# Supplementary material for: Mitochondrial Phylogenomics of Scoliidae from China, with Evidence to Challenge the Former Placement of the Colpa Group
Source: Insects. 2024 Sep 30;15(10):758. doi: 10.3390/insects15100758 (PMC11508514; doi:10.3390/insects15100758)
Supplement: Supplementary file 1 [file insects-15-00758-s001.zip]

Archive with 1 entries (1 files):
- insects-3190841-supplementary.pdf
